# Supplementary material for: Immune patterns of the tumor microenvironment in PD-L1+ EGFR+ HNSCC patients received anti-PD-1 and EGFR-based neoadjuvant therapy
Source: Genes Dis. 2025 Oct 24;13(4):101902. doi: 10.1016/j.gendis.2025.101902 (PMC12989833; doi:10.1016/j.gendis.2025.101902)
Supplement: Multimedia component 2 [file mmc2.xlsx]

## Sheet: Tab. 1
Tab. 1 Basic characteristics of HNSCC patients in this cohort
Characteristics	PD-L1+EGFR+ patients (n = 882)	Non PD-L1+EGFR+ patients† (n = 195)	Total (n = 1077)	P value
Gender				0.9153
Male	630 (71.4%)	138 (70.8%)	768
Female	252 (28.6%)	57 (29.2%)	309
Age at Diagnosis (years old)				0.7762
Mean	62.9	63.4	63
Median	64	64	64
Range	[25.0, 96.0]	[35.0, 95.0]	[25.0, 96.0]
Smoking				0.0013*
Yes	438 (49.7%)	72 (36.9%)	510
No	444 (50.3%)	123 (63.1%)	567
Drinking				0.0807
Yes	375 (42.5%)	60 (30.8%)	435
No	507 (57.5%)	135 (69.2%)	642
Position of Tumor				0.706
Tongue	303 (34.4%)	45 (23.1%)	348
Buccal	99 (11.2%)	21 (10.8%)	120
Lip	48 (5.4%)	12 (6.2%)	60
Palate	39 (4.4%)	18 (9.2%)	57
Floor of Mouth	96 (10.9%)	27 (13.8%)	123
Oropharyngeal	54 (6.1%)	12 (6.2%)	66
Gingiva	150 (17.0%)	30 (15.4%)	180
Maxilla/Mandible	12 (1.4%)	3 (1.4%)	15
Neck	30 (3.4%)	12 (6.2%)	42
Face	51 (5.8%)	15 (7.7%)	66
Differentiation				0.8818
Well, G I	507 (56.8%)	105 (53.9%)	606
Moderate, G II	297 (33.7%)	72 (36.9%)	369
Poor, G III	84 (9.5%)	18 (9.2%)	102
Clinical Stage				0.0122*
Stage I	183 (20.7%)	66 (33.8%)	249
Stage II	222 (25.2%)	24 (12.4%)	246
Stage III	249 (28.2%)	72 (36.9%)	321
Stage IV	228 (25.9%)	33 (16.9%)	261
T Stage				<0.0001*
T1	210 (23.8%)	69 (35.4%)	279
T2	330 (37.4%)	45 (23.1%)	375
T3	324 (36.7%)	72 (36.9%)	396
T4	18 (2.1%)	9 (4.6%)	27
N Stage				0.0324*
N0	580 (64.6%)	141 (72.3%)	711
N1	96 (10.9%)	24 (12.3%)	120
N2	204 (23.1%)	30 (15.4%)	234
N3	12 (1.4%)	0 (0.0%)	12
Depth of Invasion (mm)				0.9221
Mean	9.1	8.9	9
Median	7	7	7
Range	[0.5, 64.0]	[0.5, 65.0]	[0.5, 65.0]
Perineural Invasion				0.0692
Yes	261 (29.6%)	36 (18.5%)	297
No	621 (70.4%)	159 (81.5%)	780
Lymphovascular Invasion				0.5816
Yes	132 (15.0%)	24 (12.3%)	156
No	750 (85.0%)	171 (87.7%)	921
CPS Score				<0.0001*
<1	0 (0.0%)	78 (40.0%)	78
1-20	453 (51.4%)	78 (40.0%)	531
>20	429 (48.6%)	39 (20.0%)	468
EGFR Expression				<0.0001*
Positive	882 (100.0%)	57 (29.2%)	939
Negative	0 (0.0%)	138 (70.8%)	138
Ki-67 Expression (%)				0.0557
0-25	270 (30.6%)	78 (40.0%)	348
26-50	417 (47.3%)	75 (38.5%)	492
51-75	144 (16.3%)	36 (18.5%)	180
76-100	51 (5.8%)	6 (3.0%)	57
p16 Expression				0.1742
Positive	201 (22.8%)	60 (30.8%)	261
Negative	681 (77.2%)	135 (69.2%)	816
p40 Expression				0.0266*
Positive	873 (99.0%)	189 (96.9%)	1062
Negative	9 (1.0%)	6 (3.1%)	15
VEGF Expression				0.0961
Positive	75 (8.5%)	24 (12.3%)	99
Negative	807 (91.5%)	171 (87.7%)	978
†: Including PD-L1+EGFR-, PD-L1-EGFR+ and PD-L1-EGFR- HNSCC patients
