# Supplementary material for: Immune patterns of the tumor microenvironment in PD-L1+ EGFR+ HNSCC patients received anti-PD-1 and EGFR-based neoadjuvant therapy
Source: Genes Dis. 2025 Oct 24;13(4):101902. doi: 10.1016/j.gendis.2025.101902 (PMC12989833; doi:10.1016/j.gendis.2025.101902)
Supplement: Multimedia component 3 [file mmc3.xlsx]

## Sheet: Tab. 2
Tab.2 Clinical pathological patterns of HNSCC patients grouped by PD-L1 and EGFR level
Characteristics	PD-L1+EGFR+ patients (n = 882)	PD-L1+EGFR- patients (n = 117)	P value	PD-L1-EGFR+ patients (n = 57)	P value	PD-L1-EGFR- patients (n = 21)	P value
Gender			0.3455		0.221		0.2191
Male	630 (71.4%)	75 (64.1%)		45 (78.9%)		18 (85.7%)
Female	252 (28.6%)	42 (35.9%)		12 (21.1%)		3 (14.3%)
Age at Diagnosis (years old)			0.4578		0.5584		0.9379
Mean	62.9	64.5		61.3		63.3
Median	64	64		57		65
Range	[25.0, 96.0]	[35.0, 95.0]		[46.0, 84.0]		[49.0, 85.0]
Smoking			0.0551		0.2787		0.4979
Yes	438 (49.7%)	39 (33.3%)		21 (36.8%)		12 (57.1%)
No	444 (50.3%)	78 (66.7%)		36 (63.2%)		9 (42.9%)
Drinking			0.0875		0.3489		0.9751
Yes	375 (42.5%)	33 (28.2%)		18 (31.6%)		9 (42.9%)
No	507 (57.5%)	74 (71.8%)		39 (68.4%)		12 (57.1%)
Position of Tumor			0.2854		0.1309		0.7371
Tongue	303 (34.4%)	24 (20.5%)		15 (26.2%)		6 (28.6%)
Buccal	99 (11.2%)	15 (12.8%)		0 (0.0%)		6 (28.6%)
Lip	48 (5.4%)	12 (10.3%)		0 (0.0%)		0 (0.0%)
Palate	39 (4.4%)	6 (5.1%)		9 (15.8%)		3 (14.3%)
Floor of Mouth	96 (10.9%)	15 (12.8%)		12 (21.1%)		0 (0.0%)
Oropharyngeal	54 (6.1%)	9 (7.7%)		3 (5.3%)		0 (0.0%)
Gingiva/Mandible	150 (17.0%)	9 (7.7%)		18 (31.6%)		3 (14.3%)
Maxilla	12 (1.4%)	3 (2.5%)		0 (0.0%)		0 (0.0%)
Neck	30 (3.4%)	12 (10.3%)		0 (0.0%)		0 (0.0%)
Face	51 (5.8%)	12 (10.3%)		0 (0.0%)		3 (14.3%)
Differentiation			0.7689		0.0807		0.1677
Well, G I	501 (56.8%)	66 (56.4%)		24 (42.1%)		15 (71.4%)
Moderate, G II	297 (33.7%)	42 (35.9%)		27 (47.4%)		3 (14.3%)
Poor, G III	84 (9.5%)	9 (7.7%)		6 (10.5%)		3 (14.3%)
Clinical Stage			<0.0001*		0.0023*		0.0181*
Stage I	183 (20.7%)	33 (28.2%)		24 (42.0%)		9 (42.8%)
Stage II	222 (25.2%)	15 (12.8%)		9 (15.8%)		0 (0.0%)
Stage III	249 (28.2%)	54 (46.2%)		12 (21.1%)		6 (28.6%)
Stage IV	228 (25.9%)	15 (12.8%)		12 (21.1%)		6 (28.6%)
T Stage			0.0839		0.0029*		0.0002*
T1	210 (23.8%)	36 (30.8%)		24 (42.0%)		9 (42.8%)
T2	330 (37.4%)	30 (25.6%)		12 (21.1%)		3 (14.3%)
T3	324 (36.7%)	48 (41.0%)		18 (31.6%)		6 (28.6%)
T4	18 (2.1%)	3 (2.6%)		3 (5.3%)		3 (14.3%)
N Stage			0.0100*		0.3684		0.1974
N0	570 (64.6%)	81 (69.3%)		42 (73.6%)		18 (85.7%)
N1	96 (10.9%)	21 (17.9%)		3 (5.3%)		0 (0.0%)
N2	204 (23.1%)	15 (12.8%)		12 (21.1%)		3 (14.3%)
N3	12 (1.4%)	0 (0.0%)		0 (0.0%)		0 (0.0%)
Depth of Invasion (mm)			0.7072		0.356		0.0859
Mean	9.1	8.6		7.4		14.8
Median	7	7		7		8
Range	[0.5, 64.0]	[0.5, 30.0]		[1.0, 15.0]		[2.0, 65.0]
Perineural Invasion			0.8583		<0.0001*		0.0031*
Yes	261 (29.6%)	33 (28.2%)		3 (5.3%)		0 (0.0%)
No	621 (70.4%)	84 (71.8%)		54 (94.7%)		21 (100.0%)
Lymphovascular Invasion			0.0337*		0.2165		0.055
Yes	132 (15.0%)	9 (7.7%)		12 (21.1%)		0 (0.0%)
No	750 (85.0%)	108 (92.3%)		45 (78.9%)		21 (100.0%)
Ki-67 Expression (%)			0.69		0.8186		0.9466
0-25	270 (30.6%)	48 (41.0%)		21 (36.8%)		9 (42.8%)
26-50	417 (47.3%)	45 (38.5%)		24 (42.1%)		6 (28.6%)
51-75	144 (16.3%)	18 (15.4%)		12 (21.1%)		6 (28.6%)
76-100	51 (5.8%)	6 (5.1%)		0 (0.0%)		0 (0.0%)
p16 Expression			0.073		0.5398		0.3571
Positive	201 (22.8%)	42 (35.9%)		15 (26.3%)		3 (14.3%)
Negative	681 (77.2%)	75 (64.1%)		42 (73.7%)		18 (85.7%)
p40 Expression			0.0006*		0.4435		0.6418
Positive	873 (99.0%)	111 (94.9%)		57 (100.0%)		21 (100.0%)
Negative	9 (1.0%)	6 (5.1%)		0 (0.0%)		0 (0.0%)
VEGF Expression			0.7664		0.0015*		0.4164
Positive	75 (8.5%)	9 (7.7%)		12 (21.1%)		3 (14.3%)
Negative	807 (91.5%)	108 (92.3%)		45 (78.9%)		18 (85.7%)
