# Supplementary material for: Immune patterns of the tumor microenvironment in PD-L1+ EGFR+ HNSCC patients received anti-PD-1 and EGFR-based neoadjuvant therapy
Source: Genes Dis. 2025 Oct 24;13(4):101902. doi: 10.1016/j.gendis.2025.101902 (PMC12989833; doi:10.1016/j.gendis.2025.101902)
Supplement: Multimedia component 4 [file mmc4.xlsx]

## Sheet: Tab. 3
Tab.3 Clinicopathological characteristics of PD-L1+ EGFR+ HNSCC patients grouped by CPS score
Characteristics	CPS: 1-20 (n = 453)	CPS: 21-60 (n = 252)	P value	CPS: 61-100 (n = 177)	P value
Gender			0.15		0.0002*
Male	360 (79.5%)	177 (70.2%)		93 (52.5%)
Female	93 (20.5%)	75 (29.8%)		84 (47.5%)
Age at Diagnosis (years old)			0.8767		0.6698
Mean	63	63.3		62.2
Median	63	66		63
Range	[34.0, 91.0]	[25.0, 96.0]		[32.0, 85.0]
Smoking			0.1158		0.0003*
Yes	264 (58.3%)	120 (47.6%)		54 (30.5%)
No	189 (41.7%)	132 (52.4%)		123 (69.5%)
Drinking			0.1419		<0.0001*
Yes	234 (51.7%)	105 (41.7%)		36 (20.3%)
No	219 (48.3%)	147 (58.3%)		141 (79.7%)
Position of Tumor			0.7539		0.3018
Tongue	180 (39.7%)	78 (31.0%)		45 (25.4%)
Buccal	36 (8.0%)	36 (14.2%)		27 (15.2%)
Lip	6 (1.3%)	27 (10.7%)		15 (8.5%)
Palate	33 (7.3%)	6 (2.4%)		0 (0.0%)
Floor of Mouth	54 (11.9%)	24 (9.5%)		18 (10.2%)
Oropharyngeal	42 (9.3%)	3 (1.2%)		9 (5.1%)
Gingiva/Mandible	57 (12.6%)	48 (19.0%)		45 (25.4%)
Maxilla	6 (1.3%)	3 (1.2%)		3 (1.7%)
Neck	6 (1.3%)	15 (6.0%)		9 (5.1%)
Face	33 (7.3%)	12 (4.8%)		6 (3.4%)
Differentiation			0.3594		0.1324
Well, G I	261 (57.6%)	153 (60.7%)		87 (49.2%)
Moderate, G II	162 (35.8%)	72 (28.6%)		63 (35.6%)
Poor, G III	30 (6.6%)	27 (10.7%)		27 (15.1%)
Clinical Stage			0.5682		0.8546
Stage I	105 (23.2%)	42 (16.6%)		36 (20.3%)
Stage II	117 (25.8%)	66 (26.2%)		39 (22.0%)
Stage III	126 (27.8%)	69 (27.4%)		54 (30.5%)
Stage IV	105 (23.2%)	75 (29.8%)		48 (27.2%)
T Stage			0.7726		0.6235
T1	117 (25.8%)	45 (17.9%)		48 (27.1%)
T2	153 (33.8%)	117 (46.4%)		60 (33.9%)
T3	171 (37.7%)	87 (34.5%)		66 (37.3%)
T4	12 (2.7%)	3 (1.2%)		3 (1.7%)
N Stage			0.0034*		0.0451*
N0	321 (70.9%)	144 (57.1%)		105 (59.3%)
N1	33 (7.3%)	36 (14.3%)		27 (15.3%)
N2	93 (20.5%)	69 (27.4%)		42 (23.7%)
N3	6 (1.3%)	3 (1.2%)		3 (1.7%)
Depth of Invasion (mm)			<0.0001*		<0.0001*
Mean	9.4	8.9		8.3
Median	7	8		7
Range	[1.0, 64.0]	[1.0, 40.0]		[0.5, 25.0]
Perineural Invasion			0.2363		0.8088
Yes	123 (27.2%)	87 (34.5%)		51 (28.8%)
No	330 (72.8%)	165 (65.5%)		126 (71.2%)
Lymphovascular Invasion			0.1584		0.7882
Yes	60 (13.2%)	51 (20.2%)		21 (11.9%)
No	393 (86.8%)	201 (79.8%)		156 (88.1%)
Ki-67 Expression (%)			0.1316		<0.0001*
0-25	177 (39.1%)	51 (20.2%)		42 (23.7%)
26-50	180 (39.7%)	162 (64.3%)		75 (42.4%)
51-75	69 (15.2%)	33 (13.1%)		42 (23.7%)
76-100	27 (6.0%)	6 (2.4%)		18 (10.2%)
p16 Expression			0.7076		0.1988
Positive	96 (20.5%)	57 (22.6%)		51 (28.8%)
Negative	360 (79.5%)	195 (77.4%)		126 (71.2%)
p40 Expression			0.359		0.0787
Positive	453 (100.0%)	249 (98.8%)		171 (96.6%)
Negative	0 (0.0%)	3 (1.2%)		6 (3.4%)
VEGF Expression			0.1484		0.8002
Positive	48 (10.6%)	12 (4.8%)		15 (8.5%)
Negative	405 (89.4%)	240 (95.2%)		162 (91.5%)
