# Supplementary material for: Immune patterns of the tumor microenvironment in PD-L1+ EGFR+ HNSCC patients received anti-PD-1 and EGFR-based neoadjuvant therapy
Source: Genes Dis. 2025 Oct 24;13(4):101902. doi: 10.1016/j.gendis.2025.101902 (PMC12989833; doi:10.1016/j.gendis.2025.101902)
Supplement: Multimedia component 5 [file mmc5.csv]

Tab. S4 Differentially Expressed Genes Between PD-L1+ EGFR+ and non-PD-L1+ EGFR+ tumor cells
	p_val	avg_log2FC	pct.1	pct.2	p_val_adj
CXCL11	5.68E-15	0.959771596	0.549	0.312	1.49E-10
GBP1	4.07E-25	0.852611925	0.911	0.602	1.07E-20
CD274	1.03E-78	0.845034174	1	0.046	4.46E-71
WARS	2.69E-19	0.831776014	0.838	0.549	7.07E-15
F3	6.69E-16	0.78638902	0.715	0.418	1.76E-11
TGFBI	7.56E-25	0.784129773	0.94	0.641	1.99E-20
CTSC	1.84E-19	0.725920081	0.97	0.793	4.84E-15
TPM2	6.86E-28	0.701907357	0.919	0.655	1.80E-23
KPNA2	6.27E-14	0.699455126	0.766	0.523	1.65E-09
MT-ND3	0.001986332	-0.777417832	0.966	0.837	1
MT1X	0.108835222	-0.787453232	0.719	0.627	1
CD9	6.91E-07	-0.818117156	0.979	0.879	0.018175384
IGFBP2	0.04941814	-0.927703199	0.774	0.725	1
HLA-B	2.45E-06	-1.35646896	0.817	0.743	0.064434429
KRT16	0.518456289	-1.389226984	0.638	0.588	1
CSTA	0.613616654	-1.812316795	0.719	0.61	1
CSTB	3.80E-07	-1.817656344	0.911	0.834	0.009977971
